# Supplementary material for: A trait‐based approach reveals the feeding selectivity of a small endangered Mediterranean fish
Source: Ecol Evol. 2016 Apr 12;6(10):3299–310. doi: 10.1002/ece3.2117 (PMC4870214; doi:10.1002/ece3.2117)
Supplement: Supplementary file 1 — Table S1. Traits of macroinvertebrates. [file ECE3-6-3299-s001.xlsx]

## Sheet: Table S1
Supporting Information
Table S1. Traits of macroinvertebrates.
	Potential size							Body shape				Body flexibility			Concealment					Morphological defences		Locomotion and substrate relation						Tendency to drift in the water column				Diel drifth behaviour					Agility			Movement frequency		Trajectory on the bottom substratum or in the drift				Aggregation tendency		Feeding habits
	<2.5	2.5-5	5-10	10-20	20-40	40-80	>80	cyl	sph	con	flat	f.no	f.weak	f.high	net	case	c.sol	c.var	c.patt	def.sp	def.no	surf.s	wat.s	craw	burw	int	att	d.no	d.weak	d.med	d.high	none	noct	dawn	d.light	t.light	a.no	a.weak	a.high	cont	disc	t.no	t.lin	t.rand	t.oscil	ag.weak	ag.high	abs	dpfd
Acentrella sp.	0	0	1	0	0	0	0	1	0	0	0	0	0.25	0.75	0	0	0.666667	0	0.333333	0.666667	0.333333	0	0.2	0.8	0	0	0	0	0	0.25	0.75	0.153846	0.153846	0.230769	0.0769231	0.384615	0	0	1	0.25	0.75	0.5	0.25	0	0.25	0.4	0.6	0	0.25
Aeshna sp.	0	0	0	0	0.4	0.6	0	1	0	0	0	0	1	0	0	0	0.75	0.25	0	0.4	0.6	0	0	1	0	0	0	0	0.4	0.6	0	0	0	0	0	0	0.4	0.6	0	1	0	0.5	0.333333	0.166667	0	1	0	0	0
Agabus sp.	0	0	0.6	0.4	0	0	0	1	0	0	0	0	1	0	0	0	1	0	0	0	1	0	0.5	0.5	0	0	0	0	0.666667	0.333333	0	0	0.25	0.375	0.125	0.25	0	0.75	0.25	1	0	0	0.75	0	0.25	0.4	0.6	0	0
Anax imperator	0	0	0	0	0	1	0	1	0	0	0	0	1	0	0	0	0.75	0.25	0	0.4	0.6	0	0.333333	0.666667	0	0	0	0	0.4	0.6	0	0	0	0	0	0	0.4	0.6	0	1	0	0.5	0.333333	0.166667	0	1	0	0	0
Ancylus fluviatilis	0	0	0.5	0.5	0	0	0	0	0	1	0	1	0	0	0	0	1	0	0	0	1	0	0	0.6	0	0	0.4	0.6	0.4	0	0	1	0	0	0	0	1	0	0	1	0	0.75	0.25	0	0	0.25	0.75	0	0
Atherix sp.	0	0	0	0	1	0	0	1	0	0	0	0	0.25	0.75	0	0	1	0	0	0.333333	0.666667	0	0	0.714286	0	0.285714	0	0.666667	0.333333	0	0	0.6	0.2	0	0.2	0	0	1	0	1	0	0	1	0	0	0.5	0.5	0	0
Baetis sp.	0	0	0.75	0.25	0	0	0	1	0	0	0	0	0.25	0.75	0	0	0.666667	0	0.333333	0.666667	0.333333	0	0.375	0.5	0	0.125	0	0	0	0.25	0.75	0.153846	0.153846	0.230769	0.0769231	0.384615	0	0	1	0.25	0.75	0.5	0.25	0	0.25	0.4	0.6	0	0.25
Brachytron pratense	0	0	0	0	1	0	0	1	0	0	0	0	1	0	0	0	0.75	0.25	0	0.4	0.6	0	0	1	0	0	0	0	0.4	0.6	0	0	0	0	0	0	0.4	0.6	0	1	0	0.5	0.333333	0.166667	0	1	0	0	0
Brillia sp.	0	0	0.333333	0.666667	0	0	0	1	0	0	0	0	0	1	0	0.2	0.6	0.2	0	0	1	0	0	0.25	0.5	0	0.25	0	0.333333	0.333333	0.333333	0	0.1	0.2	0.5	0.2	0	0.5	0.5	0.25	0.75	0	0	0.25	0.75	0.25	0.75	0	0.4
Caenis sp.	0	0.4	0.6	0	0	0	0	0.75	0	0	0.25	0	1	0	0	0	0.666667	0	0.333333	0.333333	0.666667	0	0	0.714286	0.142857	0.142857	0	0.333333	0.666667	0	0	0	0.125	0.125	0.125	0.625	0	1	0	0.75	0.25	0	1	0	0	0.25	0.75	0	0.75
Chalcolestes viridis	0	0	0	0	1	0	0	0.75	0	0	0.25	0	1	0	0	0	0.75	0.25	0	1	0	0	0.2	0.8	0	0	0	0	0.25	0.75	0	0	0	0	0	0	0	0.4	0.6	1	0	0	0.6	0.4	0	1	0	0	0
Chaoborus sp.	0	0	0	1	0	0	0	1	0	0	0	0	0.25	0.75	0	0	1	0	0	0	1	0.142857	0.714286	0.142857	0	0	0	0	0	0.75	0.25	0	0.714286	0.285714	0	0	0	0.5	0.5	1	0	0	0	0	0	1	0	0	0
Chironomus sp.	0	0	0.25	0.75	0	0	0	1	0	0	0	0	0	1	0	0.4	0.6	0	0	0	1	0	0	0.166667	0.5	0	0.333333	0	0.75	0.25	0	0	0.2	0.2	0.4	0.2	0	0.5	0.5	0.25	0.75	0	0	0.25	0.75	0.25	0.75	0	0.428571
Cladotanytarsus sp.	0	0.4	0.6	0	0	0	0	1	0	0	0	0	0	1	0	0.571429	0.428571	0	0	0	1	0	0	0.166667	0.333333	0	0.5	0	0.75	0.25	0	0.1	0.1	0.2	0.1	0.5	0	0.5	0.5	0.25	0.75	0	0	0.25	0.75	0	1	0	0.6
Cloeon sp.	0	0	1	0	0	0	0	1	0	0	0	0	0.25	0.75	0	0	0.666667	0	0.333333	0.666667	0.333333	0	0.75	0.25	0	0	0	0	0	0.25	0.75	0.153846	0.153846	0.230769	0.0769231	0.384615	0	0	1	0.25	0.75	0.5	0.25	0	0.25	0.4	0.6	0	0.428571
Coenagrionidae	0	0	0.0769231	0.807692	0.115385	0	0	0.75	0	0	0.25	0	1	0	0	0	0.75	0.25	0	1	0	0	0.0833333	0.916667	0	0	0	0	0.25	0.75	0	0	0	0	0	0	0	0.4	0.6	1	0	0	0.6	0.4	0	1	0	0	0
Corynoneura sp.	0	1	0	0	0	0	0	1	0	0	0	0	0	1	0	0.2	0.6	0.2	0	0	1	0	0	0.75	0	0.25	0	0	0.333333	0.333333	0.333333	0	0.1	0.2	0.5	0.2	0	0.5	0.5	0.25	0.75	0	0	0.25	0.75	0.25	0.75	0	1
Cricotopus spp.	0	0.25	0.75	0	0	0	0	1	0	0	0	0	0	1	0	0.2	0.6	0.2	0	0	1	0	0	0.166667	0.333333	0	0.5	0	0.333333	0.333333	0.333333	0	0.1	0.2	0.5	0.2	0	0.5	0.5	0.25	0.75	0	0	0.25	0.75	0.25	0.75	0	0.333333
Cyrnus sp.	0	0	0.75	0.25	0	0	0	1	0	0	0	0	0.25	0.75	0.583333	0	0.25	0.166667	0	0.333333	0.666667	0	0.2	0.2	0	0	0.6	0	0.428571	0.428571	0.142857	0	0.142857	0.428571	0.142857	0.285714	0	0.75	0.25	1	0	0.75	0.25	0	0	0	1	0	0
Dasyheleinae	0	0	0.4	0.6	0	0	0	1	0	0	0	0	0	1	0	0	0.75	0.25	0	0	1	0	0	1	0	0	0	1	0	0	0	1	0	0	0	0	0	0.75	0.25	0.75	0.25	0	0.5	0	0.5	1	0	0	0.666667
Deronectes sp.	0	0.75	0.25	0	0	0	0	1	0	0	0	0	1	0	0	0	1	0	0	0	1	0	0.5	0.5	0	0	0	0	0.666667	0.333333	0	0	0.25	0.375	0.125	0.25	0	0.75	0.25	1	0	0	0.75	0	0.25	0.4	0.6	0	0
Dicrotendipes sp.	0	0	1	0	0	0	0	1	0	0	0	0	0	1	0	0.4	0.6	0	0	0	1	0	0	0.2	0.4	0	0.4	0	0.75	0.25	0	0	0.2	0.2	0.4	0.2	0	0.5	0.5	0.25	0.75	0	0	0.25	0.75	0.25	0.75	0	0.5
Dixa sp.	0	0	1	0	0	0	0	1	0	0	0	0	0	1	0	0	0.75	0.25	0	0.333333	0.666667	0.5	0.166667	0.166667	0	0	0.166667	0.5	0.5	0	0	0	0.333333	0.111111	0.222222	0.333333	0	0.5	0.5	0	1	0	0	0	1	0.5	0.5	0	0
Dugesia sp.	0	0	0.166667	0.333333	0.5	0	0	0	0	0	1	0	0.75	0.25	0	0	0.75	0.25	0	0	1	0.166667	0	0.833333	0	0	0	0.333333	0.666667	0	0	0	0	0	0	0	0.75	0.25	0	1	0	0.333333	0.5	0.166667	0	0	1	0	0
Elmis sp.	0	1	0	0	0	0	0	0	0	0	1	0.4	0.6	0	0	0	1	0	0	0	1	0	0	0.8	0	0.2	0	0	1	0	0	0	0.666667	0	0	0.333333	0.5	0.5	0	1	0	0	1	0	0	0.25	0.75	0	0
Esolus sp.	0	1	0	0	0	0	0	1	0	0	0	0	1	0	0	0	1	0	0	0	1	0	0	0.8	0	0.2	0	0	1	0	0	0	0.666667	0	0	0.333333	0.5	0.5	0	1	0	0	1	0	0	0.25	0.75	0	0
Gyraulus sp.	0	0	1	0	0	0	0	0.25	0	0	0.75	1	0	0	0	0	1	0	0	0	1	0.25	0	0.75	0	0	0	0.5	0.5	0	0	1	0	0	0	0	1	0	0	1	0	0.75	0.25	0	0	0.5	0.5	0	0
Gyrinus sp.	0	0.4	0.6	0	0	0	0	1	0	0	0	0	1	0	0	0	1	0	0	0	1	0.333333	0.333333	0.333333	0	0	0	0	0.666667	0.333333	0	0	0.25	0.375	0.125	0.25	0	0.75	0.25	1	0	0	0.75	0	0.25	0.4	0.6	0	0
Habrophlebia sp.	0	0	1	0	0	0	0	0.6	0	0	0.4	0	0.666667	0.333333	0	0	0	1	0	0.666667	0.333333	0	0.25	0.75	0	0	0	0	1	0	0	0	0.25	0	0	0.75	0	0	1	0.75	0.25	0.75	0	0	0.25	0.25	0.75	0	0.25
Haliplus sp.	0	1	0	0	0	0	0	1	0	0	0	0	1	0	0	0	1	0	0	0	1	0	0.5	0.5	0	0	0	0	0.666667	0.333333	0	0	0.25	0.375	0.125	0.25	0	0.75	0.25	1	0	0	0.75	0	0.25	0.4	0.6	0	0
Helobdella stagnalis	0	0	0.75	0.25	0	0	0	0.25	0	0	0.75	0	0	1	0	0	0.5	0.166667	0.333333	0	1	0	0	0.666667	0.166667	0	0.166667	0.75	0.25	0	0	0	0.2	0.2	0.4	0.2	0	1	0	0	1	0.333333	0	0.333333	0.333333	0.25	0.75	0	0
Hemerodromiinae	0	0	1	0	0	0	0	1	0	0	0	0	0.25	0.75	0	0	1	0	0	0	1	0	0	0.5	0.25	0.25	0	0	1	0	0	0	1	0	0	0	0	1	0	1	0	0	1	0	0	1	0	0	0
Hydra sp.	0	0	0.5	0.333333	0.166667	0	0	1	0	0	0	0	0.75	0.25	0	0	1	0	0	0	1	0.25	0	0	0	0	0.75	0.75	0.25	0	0	0	0	0	0	0	1	0	0	0	0	1	0	0	0	1	0	0	0
Hydrometra stagnorum	0	0	0.25	0.75	0	0	0	1	0	0	0	1	0	0	0	0	1	0	0	0	1	0.666667	0	0.333333	0	0	0	0.5	0.5	0	0	1	0	0	0	0	0	1	0	1	0	0	0.666667	0.333333	0	0.5	0.5	0	0
Ilybius sp.	0	0	0.4	0.6	0	0	0	1	0	0	0	0	1	0	0	0	1	0	0	0	1	0	0.5	0.5	0	0	0	0	0.666667	0.333333	0	0	0.25	0.375	0.125	0.25	0	0.75	0.25	1	0	0	0.75	0	0.25	0.4	0.6	0	0
Limnephilus sp.	0	0	0	0.6	0.4	0	0	1	0	0	0	0.75	0.25	0	0	0.555556	0.333333	0.111111	0	0	1	0	0	1	0	0	0	0	0	0.75	0.25	0	0.5	0	0	0.5	0.25	0.75	0	1	0	0.25	0.75	0	0	0.25	0.75	0	0
Limnophyes sp.	0	0.25	0.75	0	0	0	0	1	0	0	0	0	0	1	0	0.2	0.6	0.2	0	0	1	0	0	0.2	0	0.2	0.6	0	0.333333	0.333333	0.333333	0	0.1	0.2	0.5	0.2	0	0.5	0.5	0.25	0.75	0	0	0.25	0.75	0.25	0.75	0	1
Mesovelia vittigera	0	1	0	0	0	0	0	1	0	0	0	1	0	0	0	0	1	0	0	0	1	0.8	0	0.2	0	0	0	0.5	0.5	0	0	1	0	0	0	0	0	1	0	1	0	0	0.666667	0.333333	0	0.5	0.5	0	0
Micropsectra sp.	0	0.4	0.6	0	0	0	0	1	0	0	0	0	0	1	0	0.571429	0.428571	0	0	0	1	0	0	0.166667	0.333333	0	0.5	0	0.75	0.25	0	0.1	0.1	0.2	0.1	0.5	0	0.5	0.5	0.25	0.75	0	0	0.25	0.75	0	1	0	0.6
Microtendipes sp.	0	0	0.333333	0.666667	0	0	0	1	0	0	0	0	0	1	0	0.4	0.6	0	0	0	1	0	0	0.2	0.4	0	0.4	0	0.75	0.25	0	0	0.2	0.2	0.4	0.2	0	0.5	0.5	0.25	0.75	0	0	0.25	0.75	0.25	0.75	0	0.6
Microvelia sp.	1	0	0	0	0	0	0	1	0	0	0	1	0	0	0	0	1	0	0	0	1	1	0	0	0	0	0	0.5	0.5	0	0	1	0	0	0	0	0	1	0	1	0	0	0.666667	0.333333	0	0.5	0.5	0	0
Muscidae	0	0	0.75	0.25	0	0	0	1	0	0	0	0	1	0	0	0	1	0	0	0	1	0	0	0.8	0.2	0	0	0	0	0.75	0.25	1	0	0	0	0	0.25	0.75	0	0.5	0.5	0	1	0	0	0.5	0.5	0	0
Nanocladius sp.	0	1	0	0	0	0	0	1	0	0	0	0	0	1	0	0.2	0.6	0.2	0	0	1	0	0	0.4	0	0.2	0.4	0	0.333333	0.333333	0.333333	0	0.1	0.2	0.5	0.2	0	0.5	0.5	0.25	0.75	0	0	0.25	0.75	0.25	0.75	0	0.666667
Nebrioporus sp.	0	0.5	0.5	0	0	0	0	1	0	0	0	0	1	0	0	0	1	0	0	0	1	0	0.5	0.5	0	0	0	0	0.666667	0.333333	0	0	0.25	0.375	0.125	0.25	0	0.75	0.25	1	0	0	0.75	0	0.25	0.4	0.6	0	0
Normandia sp.	0	1	0	0	0	0	0	1	0	0	0	0.181818	0.818182	0	0	0	1	0	0	0	1	0	0	1	0	0	0	0	1	0	0	0	0.666667	0	0	0.333333	0.5	0.5	0	1	0	0	1	0	0	0.25	0.75	0	0
Notonecta sp.	0	0	0	1	0	0	0	0	0.4	0	0.6	1	0	0	0	0	0.5	0.5	0	0	1	0.333333	0.666667	0	0	0	0	0	0.5	0.5	0	1	0	0	0	0	0	0.75	0.25	1	0	0	0.75	0.25	0	0.5	0.5	0	0
Oligochaeta	0.056962	0.151899	0.21519	0.240506	0.0886076	0.170886	0.0759494	1	0	0	0	0	0	1	0	0	1	0	0	0	1	0	0.178573	0	0.345241	0.369051	0.107134	0.5	0.5	0	0	1	0	0	0	0	0	1	0	1	0	0	0	0	1	0	1	0.117117	0.684685
Oulimnius sp.	0	1	0	0	0	0	0	1	0	0	0	0.181818	0.818182	0	0	0	1	0	0	0	1	0	0	0.8	0	0.2	0	0	1	0	0	0	0.666667	0	0	0.333333	0.5	0.5	0	1	0	0	1	0	0	0.25	0.75	0	0
Parametriocnemus sp.	0	1	0	0	0	0	0	1	0	0	0	0	0	1	0	0.2	0.6	0.2	0	0	1	0	0	0.25	0	0	0.75	0	0.333333	0.333333	0.333333	0	0.1	0.2	0.5	0.2	0	0.5	0.5	0.25	0.75	0	0	0.25	0.75	0.25	0.75	0	1
Parasigara sp.	0	0	1	0	0	0	0	0	0.4	0	0.6	1	0	0	0	0	0.5	0.5	0	0	1	0	1	0	0	0	0	0	0.5	0.5	0	1	0	0	0	0	0	0.75	0.25	1	0	0	0.75	0.25	0	0.5	0.5	0	0
Paratanytarsus sp.	0	0.4	0.6	0	0	0	0	1	0	0	0	0	0	1	0	0.571429	0.428571	0	0	0	1	0	0	0.2	0.4	0	0.4	0	0.75	0.25	0	0.1	0.1	0.2	0.1	0.5	0	0.5	0.5	0.25	0.75	0	0	0.25	0.75	0	1	0	0.6
Phaenopsectra sp.	0	0	1	0	0	0	0	1	0	0	0	0	0	1	0	0.4	0.6	0	0	0	1	0	0	0.2	0.4	0	0.4	0	0.75	0.25	0	0	0.2	0.2	0.4	0.2	0	0.5	0.5	0.25	0.75	0	0	0.25	0.75	0.25	0.75	0	0.6
Physella sp.	0	0	0.25	0.75	0	0	0	0	0	1	0	1	0	0	0	0	1	0	0	0	1	0.333333	0	0.666667	0	0	0	0.25	0.5	0.25	0	1	0	0	0	0	1	0	0	1	0	0.75	0.25	0	0	0.25	0.75	0	0
Pisidium sp.	0	0.5	0.333333	0.166667	0	0	0	0	0.6	0	0.4	1	0	0	0	0	1	0	0	0	1	0	0	0.125	0.5	0.125	0.25	0.5	0.5	0	0	0.666667	0.333333	0	0	0	1	0	0	0	1	0.75	0	0.25	0	0.333333	0.666667	0	0
Polypedilum sp.	0	0	1	0	0	0	0	1	0	0	0	0	0	1	0	0.4	0.6	0	0	0	1	0	0	0.2	0.4	0	0.4	0	0.75	0.25	0	0	0.2	0.2	0.4	0.2	0	0.5	0.5	0.25	0.75	0	0	0.25	0.75	0.25	0.75	0	0.5
Procladius sp.	0	0.2	0.6	0.2	0	0	0	1	0	0	0	0	0	1	0	0	1	0	0	0	1	0	0.25	0.75	0	0	0	0	0.666667	0.333333	0	0	0.25	0.25	0.25	0.25	0	0.75	0.25	0.25	0.75	0	0	0.25	0.75	0.4	0.6	0	0
Psectrocladius sp.	0	0.25	0.75	0	0	0	0	1	0	0	0	0	0	1	0	0.2	0.6	0.2	0	0	1	0	0	0.166667	0.333333	0	0.5	0	0.333333	0.333333	0.333333	0	0.1	0.2	0.5	0.2	0	0.5	0.5	0.25	0.75	0	0	0.25	0.75	0.25	0.75	0	0.4
Pyralydae	0	0	0.142857	0.571429	0.285714	0	0	1	0	0	0	0.4	0.6	0	0	0	0.75	0.25	0	0.4	0.6	0	0.0555556	0.5	0	0	0.444444	0.333333	0.666667	0	0	0	0	0	0	0	0.6	0.4	0	1	0	0	0.75	0.25	0	0	0	0	0
Radix sp.	0	0	0	0.25	0.75	0	0	0	0	1	0	1	0	0	0	0	1	0	0	0	1	0.25	0	0.75	0	0	0	0	0.75	0.25	0	1	0	0	0	0	1	0	0	1	0	0.75	0.25	0	0	0.25	0.75	0	0
Rheocricotopus sp.	0	0.25	0.75	0	0	0	0	1	0	0	0	0	0	1	0	0.2	0.6	0.2	0	0	1	0	0	0.25	0	0	0.75	0	0.333333	0.333333	0.333333	0	0.1	0.2	0.5	0.2	0	0.5	0.5	0.25	0.75	0	0	0.25	0.75	0.25	0.75	0	0.333333
Rheotanytarsus sp.	0	0.4	0.6	0	0	0	0	1	0	0	0	0	0	1	0	0.571429	0.428571	0	0	0	1	0	0	0.166667	0.333333	0	0.5	0	0.75	0.25	0	0.1	0.1	0.2	0.1	0.5	0	0.5	0.5	0.25	0.75	0	0	0.25	0.75	0	1	0	0
Serratella sp.	0	0	1	0	0	0	0	0.75	0	0	0.25	0	1	0	0	0	0.75	0	0.25	0.666667	0.333333	0	0.166667	0.833333	0	0	0	0	0.5	0.5	0	0	0.0909091	0.272727	0.272727	0.363636	0	1	0	0.25	0.75	0.6	0.2	0	0.2	0.4	0.6	0	0.166667
Sialis sp.	0	0	0	0.6	0.4	0	0	0.75	0	0	0.25	0	0.25	0.75	0	0	0.6	0.4	0	0	1	0	0.125	0.5	0.375	0	0	0.333333	0.666667	0	0	0	0	0	0	0	0	1	0	1	0	0.333333	0.5	0.166667	0	0.6	0.4	0	0
Simuliidae	0	0.333333	0.666667	0	0	0	0	1	0	0	0	0	0	1	0	0	1	0	0	0	1	0	0	0.285714	0	0.142857	0.571429	0	0	0.4	0.6	0	0.375	0.5	0	0.125	0	0.333333	0.666667	1	0	0	0	0.25	0.75	0	1	0	0
Stictochironomus sp.	0	0	1	0	0	0	0	1	0	0	0	0	0	1	0	0.4	0.6	0	0	0	1	0	0	0.166667	0.5	0	0.333333	0	0.75	0.25	0	0	0.2	0.2	0.4	0.2	0	0.5	0.5	0.25	0.75	0	0	0.25	0.75	0.25	0.75	0	0.6
Stictonectes sp.	0	1	0	0	0	0	0	1	0	0	0	0	1	0	0	0	1	0	0	0	1	0	0.5	0.5	0	0	0	0	0.666667	0.333333	0	0	0.25	0.375	0.125	0.25	0	0.75	0.25	1	0	0	0.75	0	0.25	0.4	0.6	0	0
Stictotarsus sp.	0	0	1	0	0	0	0	1	0	0	0	0	1	0	0	0	1	0	0	0	1	0	0.5	0.5	0	0	0	0	0.666667	0.333333	0	0	0.25	0.375	0.125	0.25	0	0.75	0.25	1	0	0	0.75	0	0.25	0.4	0.6	0	0
Stratiomyidae	0	0	0.333333	0.333333	0.166667	0.166667	0	0.6	0	0	0.4	0	1	0	0	0	0.333333	0.333333	0.333333	0.333333	0.666667	0.5	0	0.5	0	0	0	0	0	1	0	0	0.666667	0.166667	0	0.166667	0.25	0.75	0	1	0	0	0.666667	0.333333	0	0.4	0.6	0	0.285714
Sympetrum sp.	0	0	0	1	0	0	0	1	0	0	0	0	1	0	0	0	0.75	0.25	0	0.4	0.6	0	0.333333	0.666667	0	0	0	0	0.4	0.6	0	0	0	0	0	0	0.4	0.6	0	1	0	0.5	0.333333	0.166667	0	1	0	0	0
Tanytarsus sp.	0	0.4	0.6	0	0	0	0	1	0	0	0	0	0	1	0	0.571429	0.428571	0	0	0	1	0	0	0.166667	0.333333	0	0.5	0	0.75	0.25	0	0.1	0.1	0.2	0.1	0.5	0	0.5	0.5	0.25	0.75	0	0	0.25	0.75	0	1	0	0.5
Tinodes sp.	0	0.2	0.6	0.2	0	0	0	1	0	0	0	0	0.25	0.75	0.583333	0	0.25	0.166667	0	0.333333	0.666667	0	0	0.333333	0	0	0.666667	0	0.428571	0.428571	0.142857	0	0.142857	0.428571	0.142857	0.285714	0	0.75	0.25	1	0	0.75	0.25	0	0	0	1	0	0.142857
Yola bicarinata	0	1	0	0	0	0	0	1	0	0	0	0	1	0	0	0	1	0	0	0	1	0	0.428571	0.428571	0	0.142857	0	0	0.666667	0.333333	0	0	0.25	0.375	0.125	0.25	0	0.75	0.25	1	0	0	0.75	0	0.25	0.4	0.6	0	0
Zavrelimyia sp.	0	0.25	0.75	0	0	0	0	1	0	0	0	0	0	1	0	0	1	0	0	0	1	0	0.25	0.75	0	0	0	0	0.666667	0.333333	0	0	0.25	0.25	0.25	0.25	0	0.75	0.25	0.25	0.75	0	0	0.25	0.75	0.4	0.6	0	0
[truncated: 6 more columns]
